# Supplementary material for: Cumulative Dietary Risk Assessment of Benzophenone-Type Photoinitiators from Packaged Foodstuffs
Source: Foods. 2022 Jan 7;11(2):152. doi: 10.3390/foods11020152 (PMC8774600; doi:10.3390/foods11020152)
Supplement: Supplementary file 1 [file foods-11-00152-s001.zip]

Archive with 1 entries (1 files):
- foods-1488555-supplementary.pdf
